# Supplementary material for: Role of immunosuppressive JNK pathway in the tumor microenvironment among TNBC subtypes in IBCSG trial 22-00
Source: iScience. 2025 Jun 20;28(8):112964. doi: 10.1016/j.isci.2025.112964 (PMC12355117; doi:10.1016/j.isci.2025.112964)
Supplement: Data S1. Enrichment analysis results, related to Figure 3 [file mmc2.zip]

Archive with 2 entries (2 files):
- Data_S1.xlsx
- __MACOSX/._Data_S1.xlsx
