# Supplementary material for: Role of immunosuppressive JNK pathway in the tumor microenvironment among TNBC subtypes in IBCSG trial 22-00
Source: iScience. 2025 Jun 20;28(8):112964. doi: 10.1016/j.isci.2025.112964 (PMC12355117; doi:10.1016/j.isci.2025.112964)
Supplement: Data S1. Enrichment analysis results, related to Figure 3 [file mmc2.zip › Data_S1.xlsx]

## Sheet: IM
pathway	pval	padj	log2err	ES	NES	size	leadingEdge
Non-integrin membrane-ECM interactions	3.4762e-09	4.62687e-07	0.774939	0.631226	2.35302	56	3693, 87, 1277, 1289, 1278, 9378, 3339, 780, 10319, 3371, 3913, 3914, 375790, 7040, 6383, 3918, 2335, 3909, 3915, 7057, 3691, 5155, 9672, 3908, 1281, 5154, 50509, 1290, 3912, 1301, 1605, 3911, 51399, 3910, 3690, 1287, 3688
ECM proteoglycans	2.85913e-09	4.62687e-07	0.774939	0.619507	2.35167	62	3693, 176, 1292, 1277, 1289, 1278, 3339, 633, 3371, 7043, 3913, 375790, 7040, 2335, 3909, 3915, 3679, 1293, 6678, 1298, 1291, 7143, 3908, 1281, 1634, 50509, 4038, 1290, 63923, 3912, 5054, 1605, 3911, 3910, 7148, 3690, 1287, 3688
Collagen formation	1.63036e-10	5.40736e-08	0.826657	0.589373	2.32763	82	1292, 5339, 80781, 649, 1277, 1289, 5118, 5351, 5034, 8974, 1278, 1307, 1294, 64175, 4017, 3914, 871, 3918, 4016, 3909, 5479, 1508, 1293, 9509, 1298, 977, 3691, 1308, 1291, 1281, 140766, 10536, 50509, 84695, 1290, 1303, 79709, 1301
Extracellular matrix organization	3.86623e-18	3.8469e-15	1.09593	0.514849	2.32391	247	5045, 2, 3693, 87, 176, 1509, 1292, 5339, 80781, 649, 1277, 1289, 5118, 22795, 11117, 5351, 823, 3675, 5034, 8974, 30008, 1278, 9378, 3339, 780, 633, 4237, 4053, 1307, 10319, 1294, 3371, 7043, 2006, 64175, 4017, 3913, 8425, 3914, 375790, 4320, 7040, 6383, 3385, 871, 3918, 2335, 3689, 11132, 3678, 2199, 4327, 4016, 3909, 4054, 3915, 3679, 5479, 1508, 1293, 101, 4323, 9509, 6678, 1298, 3683, 7057, …
Assembly of collagen fibrils and other multimeric structures	7.08367e-08	5.03446e-06	0.704976	0.603354	2.24912	56	1292, 5339, 80781, 649, 1277, 1289, 5118, 1278, 1294, 4017, 3914, 3918, 4016, 3909, 1508, 1293, 1298, 977, 3691, 1308, 1291, 1281, 50509, 84695, 1290, 1303, 1301
Collagen biosynthesis and modifying enzymes	1.8775e-08	1.69829e-06	0.733762	0.589046	2.2262	60	1292, 80781, 649, 1277, 1289, 5118, 5351, 5034, 8974, 1278, 1307, 1294, 64175, 871, 5479, 1293, 9509, 1298, 1308, 1291, 1281, 140766, 10536, 50509, 1290, 1303, 79709, 1301, 81578, 7092
Degradation of the extracellular matrix	1.08884e-08	1.17129e-06	0.74774	0.524552	2.17857	111	5045, 2, 176, 1509, 1292, 80781, 649, 1277, 1289, 823, 1278, 3339, 1307, 1294, 2006, 3914, 4320, 3918, 2335, 11132, 4327, 3909, 3915, 1508, 1293, 101, 4323, 1298, 8751, 7076, 7077, 1308, 1291, 1281, 1634, 825, 50509, 1290, 1303, 3912, 1301, 4313, 726, 3911, 7092, 2200, 826, 682, 1287, 4314, 5654, 23385, 102, 1288, 7177, 84467
L1CAM interactions	4.93966e-08	4.0958e-06	0.719513	0.524226	2.1376	97	2260, 6196, 7410, 8828, 161, 1175, 6709, 84617, 11313, 1173, 1742, 60, 6324, 5595, 160, 7277, 10376, 71, 51332, 6334, 3678, 288, 3915, 9252, 8986, 1956, 3312, 8829, 1741, 6712, 1739, 23114, 5962, 6714, 84790, 57731, 3912, 3897, 6330, 6197, 4897, 55800, 1785, 3690, 1211, 3688, 6328, 3672, 163, 10381, 7280, 286, 6195
Elastic fibre formation	1.58567e-06	0.000105183	0.643552	0.620601	2.13741	39	5045, 3693, 11117, 30008, 4237, 4053, 7043, 2006, 4017, 8425, 7040, 2335, 3678, 2199, 4016, 4054, 2192
Smooth Muscle Contraction	3.00089e-06	0.000186618	0.627257	0.611605	2.10643	39	3693, 4637, 10174, 5829, 8291, 4638, 59, 7414, 8911, 10398, 808, 8912, 25802, 7169, 302, 4629, 72, 800, 10580
Laminin interactions	7.18365e-06	0.000340368	0.610527	0.65105	2.10042	30	80781, 22795, 3675, 3339, 10319, 1294, 3913, 3914, 3918, 3909, 3915, 3679, 3691, 3908, 3912, 3911, 3910, 1287, 3688, 3672, 1288
EPH-ephrin mediated repulsion of cells	7.70362e-06	0.000348414	0.593325	0.578429	2.07912	46	2051, 7410, 161, 1175, 2050, 1173, 60, 160, 5664, 71, 1947, 51107, 2047, 6714, 55851, 2049, 1212, 2042, 4313, 1211, 163, 1946, 23385, 102, 1969
Recycling pathway of L1	9.64012e-06	0.00041704	0.593325	0.607421	2.07476	37	6196, 161, 1175, 84617, 1173, 60, 160, 7277, 10376, 71, 9252, 8986, 5962, 6714, 84790, 3897, 6197, 1785, 1211, 163, 10381, 7280, 6195
MET activates PTK2 signaling	1.95761e-05	0.000749163	0.57561	0.640673	2.06487	29	1277, 1289, 3675, 1278, 10319, 3913, 3914, 3918, 2335, 3909, 3915, 3908, 1281, 6714, 50509, 1290, 3912, 1301, 3911, 3910, 3688
Collagen degradation	4.00698e-06	0.000219804	0.610527	0.560129	2.06267	53	5045, 1509, 1292, 80781, 1277, 1289, 1278, 1307, 1294, 4320, 4327, 1508, 1293, 4323, 1298, 1308, 1291, 1281, 50509, 1290, 1303, 1301, 4313, 1287, 4314, 102, 1288, 4321
Syndecan interactions	8.27225e-05	0.00235168	0.538434	0.633962	1.99406	26	3693, 87, 1277, 1289, 1278, 3371, 7040, 6383, 2335, 7057, 3691, 9672, 1281, 50509, 1290, 51399, 3690, 3688
RHOA GTPase cycle	6.0793e-08	4.653e-06	0.704976	0.465123	1.98604	141	8086, 26030, 7410, 396, 10134, 116985, 5585, 1729, 4649, 537, 64411, 29941, 257106, 51291, 9754, 9138, 393, 57636, 64333, 284119, 55701, 9181, 84986, 4162, 29, 613, 57522, 10211, 2319, 25894, 7984, 57449, 23526, 9743, 115557, 5099, 23370, 6811, 857, 9912, 22899
Molecules associated with elastic fibres	5.75313e-05	0.00178886	0.557332	0.603133	1.97838	32	3693, 11117, 30008, 4237, 4053, 7043, 2006, 8425, 7040, 2335, 2199, 4054, 2192, 4052, 2200, 3690, 4239, 3688, 84467
VEGFR2 mediated vascular permeability	9.09369e-05	0.00244547	0.538434	0.609052	1.96296	29	207, 7410, 208, 1500, 55615, 808, 1495, 5170, 4846, 1499, 857, 79109, 1003
Integrin cell surface interactions	2.1761e-05	0.000801934	0.57561	0.504298	1.95491	71	3693, 1292, 80781, 1277, 1289, 3675, 1278, 3339, 1307, 1294, 3371, 375790, 3385, 2335, 3689, 3678, 3679, 1293, 1298, 3683, 7057, 1291, 1281, 50509, 1290, 2200, 682, 3690, 1287, 3688, 3672, 1288, 22801, 1311, 83700, 3695, 3791, 1296, 6696, 1300
Nonsense Mediated Decay (NMD) enhanced by the Exon Junction Complex (EJC)	0.0062467	0.0425717	0.407018	0.363183	1.50925	112	1981, 6203, 23293, 6134, 6208, 6122, 6175, 5976, 6141, 6202, 6209, 23521, 6158, 6176, 6234, 6137, 56006, 6147, 6171, 5518, 6223, 6132, 6204, 6181, 6124, 6217, 6146, 6193, 6188, 6187, 6143, 6168, 6138, 6159, 6205, 3921, 6173, 26986, 6155, 6229, 6130, 6161, 6228, 6189, 7311
Nonsense-Mediated Decay (NMD)	0.0062467	0.0425717	0.407018	0.363183	1.50925	112	1981, 6203, 23293, 6134, 6208, 6122, 6175, 5976, 6141, 6202, 6209, 23521, 6158, 6176, 6234, 6137, 56006, 6147, 6171, 5518, 6223, 6132, 6204, 6181, 6124, 6217, 6146, 6193, 6188, 6187, 6143, 6168, 6138, 6159, 6205, 3921, 6173, 26986, 6155, 6229, 6130, 6161, 6228, 6189, 7311
ER to Golgi Anterograde Transport	0.00592205	0.0414961	0.407018	0.354391	1.50222	137	5265, 1778, 89866, 55738, 6709, 81562, 9919, 84617, 10121, 1294, 1639, 10960, 9632, 7277, 10376, 23423, 51332, 84364, 10113, 22820, 288, 51226, 10484, 832, 8775, 11316, 7109, 9570, 6811, 4253, 6712, 25839, 22818, 54732, 10945, 84790, 57731, 2801, 64689, 381, 377, 6396, 55860, 51399, 11070, 58485, 10381, 7280, 51693, 83696, 79090, 286, 378, 9117, 10540, 9276, 81876
Influenza Viral RNA Transcription and Replication	0.00639143	0.0432617	0.407018	0.35284	1.49028	132	8086, 6203, 6134, 6208, 6122, 6175, 6141, 6202, 5437, 6209, 23521, 6158, 6176, 6234, 6137, 6147, 6171, 9883, 6223, 6132, 8021, 6204, 6181, 6124, 6217, 6146, 5434, 2962, 6193, 6188, 5430, 6187, 6143, 6396, 6168, 6138, 6159, 6205, 3921, 6173, 6155, 9688, 6229, 5436, 4927, 6130, 6161, 6228, 6189, 7311
RHO GTPase cycle	0.000178805	0.00385669	0.518848	0.315469	1.48353	426	87, 8086, 26030, 64857, 92799, 7410, 396, 10134, 115703, 116985, 5585, 11180, 1729, 4649, 10152, 6709, 537, 23221, 389, 64411, 29941, 257106, 23129, 6472, 51291, 9754, 9138, 393, 9528, 60, 57636, 64333, 284119, 55701, 9181, 84986, 10298, 4162, 29, 10376, 9231, 613, 71, 57522, 10505, 2885, 10211, 84364, 23229, 2319, 25894, 152273, 23191, 2889, 7984, 28964, 57449, 832, 23513, 10811, 23526, 7919, 97…
Metabolism of vitamins and cofactors	0.00425233	0.0335799	0.407018	0.33985	1.47535	164	207, 2356, 4837, 84875, 3339, 79934, 6472, 55229, 26020, 65220, 93100, 4524, 808, 221914, 375790, 4035, 2644, 6383, 80347, 2350, 4337, 5826, 2817, 55163, 4846, 5743, 1727, 54, 79001, 26119, 6470, 6513, 5091, 56965, 9672, 133686, 119391, 57017, 55191, 79581, 79877, 1645, 56922, 7804, 2719, 3949, 80025, 3141, 55788, 316, 55328, 349565, 8566, 9054, 81693, 31, 56997, 80308, 6382, 51004, 5096, 79178, …
Influenza Infection	0.00589217	0.0414961	0.407018	0.338149	1.45216	152	8086, 6203, 811, 6134, 6208, 6122, 6175, 6141, 6202, 7040, 5437, 6209, 23521, 6158, 6176, 6234, 6137, 6147, 8106, 6171, 9883, 293, 6223, 6132, 8021, 6204, 6181, 6124, 6217, 6146, 5434, 10898, 2962, 6193, 6188, 9636, 5430, 6187, 6143, 6396, 6168, 6138, 6159, 6205, 3921, 1211, 6173, 6155, 9688, 6229, 5436, 4927, 6130, 6161, 6228, 6189, 7311
SARS-CoV Infections	0.00131345	0.0152843	0.45506	0.30645	1.42817	368	5045, 8086, 5589, 207, 3661, 8517, 161, 6773, 6203, 1175, 10392, 11253, 7422, 9112, 53826, 84875, 3654, 1655, 3339, 208, 1452, 4245, 6208, 7841, 1108, 1173, 3134, 84818, 160, 221914, 9632, 114548, 375790, 6202, 6383, 5349, 476, 4790, 53615, 2885, 27243, 4869, 6209, 5970, 6234, 50628, 3614, 2817, 10484, 5170, 5479, 1312, 6633, 7316, 91782, 2810, 29801, 84282, 857, 6483, 8829, 9883, 11282, 9817, 61…
Signaling by Interleukins	0.00121002	0.0145057	0.45506	0.303613	1.42243	388	6196, 207, 51231, 8517, 6778, 7867, 6773, 1072, 10392, 7422, 3636, 5034, 5606, 7132, 1278, 3654, 5775, 6464, 5598, 79792, 6175, 5595, 84818, 1265, 23529, 7040, 7186, 4790, 28511, 2335, 3689, 2885, 1438, 79671, 2889, 4582, 25930, 5970, 7291, 5528, 9252, 5600, 3566, 5743, 3576, 8878, 10538, 3725, 7431, 3581, 7316, 9491, 841, 3091, 7157, 7076, 302, 3312, 59307, 3603, 4215, 6804, 1026, 5518, 598, 923…
SARS-CoV-2 Infection	0.00622947	0.0425717	0.407018	0.309295	1.40805	263	5045, 8086, 5589, 207, 3661, 8517, 6773, 6203, 10392, 11253, 84875, 3654, 1655, 3339, 208, 1452, 4245, 6208, 7841, 3134, 84818, 221914, 9632, 114548, 375790, 6202, 6383, 27243, 6209, 6234, 50628, 2817, 10484, 5170, 6633, 7316, 91782, 2810, 29801, 84282, 857, 6483, 8829, 9883, 11282, 6184, 56965, 6223, 3703, 9672, 25921, 27090, 8021, 3276, 79643, 6185, 6204, 7187, 6217, 55741, 57719, 6193, 6188, 9…
Diseases of signal transduction by growth factor receptors and second messengers	0.00670078	0.0441541	0.407018	0.286148	1.34451	420	51564, 2260, 10956, 207, 399687, 4000, 142678, 9759, 5526, 3831, 815, 23164, 10014, 7414, 6464, 208, 1452, 8841, 9611, 7249, 2246, 79885, 60, 4627, 55615, 5595, 1639, 808, 8844, 4140, 10013, 5664, 5894, 613, 7040, 71, 2064, 5437, 83933, 2335, 2885, 4869, 3164, 4343, 6199, 7291, 5528, 5170, 369, 8878, 57085, 50507, 3725, 84447, 1499, 7316, 9491, 2066, 3084, 7157, 1956, 1445, 409, 22866, 9612, 7910…
S Phase	0.00647391	0.0435239	0.407018	-0.260765	-1.38872	158	10213, 5718, 23198, 5682, 4999, 890, 23047, 5983, 9126, 8881, 5717, 9837, 7324, 23244, 23594, 9978, 5689, 5885, 132660, 9134, 7027, 5692, 114799, 286826, 5684, 5000, 5934, 119504, 23649, 23063, 5111, 7465, 5716, 1763, 5925, 6118, 7321, 4175, 1875, 5707, 64785, 10274, 5713, 8243
Separation of Sister Chromatids	0.00237109	0.0221485	0.431708	-0.262044	-1.39069	176	10213, 5718, 23198, 5682, 64105, 5501, 4085, 23047, 9126, 8881, 64946, 91687, 5525, 81930, 151246, 5717, 5903, 5529, 54821, 22919, 79003, 7324, 23244, 1783, 9735, 8655, 5689, 57551, 5885, 83540, 5692, 5684, 1063, 119504, 23063, 23421, 5716, 55055, 9793, 7321, 5707, 140735, 10274, 5713, 55143, 8243, 11130, 1058, 5711, 9861, 57082, 1060
Cell Cycle Checkpoints	0.0022531	0.0217032	0.431708	-0.247989	-1.40837	251	10213, 5718, 23198, 5682, 4999, 80010, 890, 64105, 5501, 4085, 5983, 8881, 64946, 91687, 5525, 7532, 81930, 151246, 5717, 5903, 5529, 54821, 22919, 79003, 7324, 10971, 1783, 23594, 7486, 9735, 8655, 5689, 57551, 9134, 83540, 5692, 7531, 144715, 5684, 84142, 64326, 5000, 1063, 7336, 119504, 79184, 7465, 23421, 5716, 1763, 580, 55055, 9793, 6118, 7533, 7321, 4175, 165918, 5707, 8317, 140735, 11073,…
Mitochondrial translation initiation	0.00777682	0.0486663	0.407018	-0.302101	-1.45823	86	54534, 55173, 10884, 51023, 64983, 29074, 28977, 11222, 60488, 78988, 63931, 51318, 54948, 26589, 51263, 64965, 64928, 65080, 64979, 63875, 9801, 54460, 54148, 64968, 10240, 57129, 51649, 23107
Mitochondrial translation termination	0.0052011	0.0378431	0.407018	-0.309992	-1.49632	86	54534, 55173, 10884, 51023, 64983, 29074, 28977, 11222, 60488, 78988, 63931, 51318, 54948, 26589, 51263, 64965, 64928, 65080, 64979, 63875, 9801, 54460, 54148, 64968, 10240, 57129, 51649, 23107
Mitochondrial translation elongation	0.00226848	0.0217032	0.431708	-0.324796	-1.56777	86	54534, 55173, 85476, 10884, 51023, 64983, 29074, 28977, 11222, 60488, 78988, 63931, 51318, 54948, 26589, 51263, 64965, 64928, 65080, 64979, 63875, 9801, 54460, 54148, 64968, 10240, 57129, 51649, 23107
Deposition of new CENPA-containing nucleosomes at the centromere	0.00555366	0.0395081	0.407018	-0.46285	-1.7466	28	64105, 8467, 64946, 91687, 11339, 5931, 387103, 54069, 23421, 1058, 57082, 1060, 51773, 55320, 79682, 5928, 55355, 55839
Nucleosome assembly	0.00555366	0.0395081	0.407018	-0.46285	-1.7466	28	64105, 8467, 64946, 91687, 11339, 5931, 387103, 54069, 23421, 1058, 57082, 1060, 51773, 55320, 79682, 5928, 55355, 55839
Processing of Capped Intronless Pre-mRNA	0.000307783	0.00537271	0.498493	-0.534864	-2.03584	29	1479, 55339, 11051, 11052, 10914, 23283, 6634, 6636, 6635, 7884, 4686

## Sheet: TILs
pathway	pval	padj	log2err	ES	NES	size	leadingEdge
Extracellular matrix organization	9.66603e-24	9.63703e-21	1.26274	0.557247	2.60314	249	80781, 4327, 8425, 30008, 3693, 2006, 4053, 3679, 3913, 7043, 1307, 4052, 1278, 3371, 5339, 1308, 3675, 3909, 1277, 3912, 63923, 1289, 170692, 3678, 22801, 780, 7148, 3339, 7057, 5118, 5034, 9509, 649, 1294, 1509, 87, 1292, 4017, 11117, 3908, 4320, 825, 3683, 1288, 2331, 3910, 3385, 1303, 4054, 1298, 102, 1281, 823, 388743, 2192, 1634, 101, 4239, 5154, 64175, 5045, 375790, 3694, 1293, 652, 7373, …
ECM proteoglycans	1.05529e-09	1.31516e-07	0.788187	0.633503	2.47427	62	3693, 3679, 3913, 7043, 1278, 3371, 3909, 1277, 3912, 63923, 1289, 7148, 3339, 1292, 3908, 1288, 2331, 3910, 1298, 1281, 1634, 375790, 3694, 1293, 2335, 5054, 6678, 284217, 50509, 1290, 1311, 7040, 5802, 4038, 3911, 1285, 1284, 1462, 3915
Elastic fibre formation	4.2209e-08	2.1124e-06	0.719513	0.660315	2.35615	40	8425, 30008, 3693, 2006, 4053, 7043, 4052, 3678, 4017, 11117, 4054, 2192, 4239, 5045, 3694, 652, 2335, 84695, 2201, 2199, 4016, 84034, 2200, 84467, 7040
Degradation of the extracellular matrix	2.39714e-11	5.97487e-09	0.863415	0.553297	2.35184	111	80781, 4327, 2006, 1307, 1278, 1308, 3909, 1277, 3912, 1289, 170692, 3339, 649, 1294, 1509, 1292, 4320, 825, 1288, 1303, 1298, 102, 1281, 823, 388743, 1634, 101, 5045, 1293, 7373, 2335, 726, 1296, 5654, 7177, 50509, 2201, 9507, 1290, 7092, 2200, 7077, 84570, 84467, 11132, 1302, 4326, 1301, 7076, 4313, 4323, 3911, 2, 1285, 1284, 4314, 3915, 4312, 9510
Collagen biosynthesis and modifying enzymes	1.8849e-08	1.34232e-06	0.733762	0.603783	2.3377	60	80781, 1307, 1278, 1308, 1277, 1289, 5118, 5034, 9509, 649, 1294, 1292, 1288, 1303, 1298, 1281, 64175, 1293, 7373, 140766, 283208, 1296, 50509, 1290, 7092, 55214, 84570, 8974, 23127, 1302, 5351, 1301, 1285, 1284
Non-integrin membrane-ECM interactions	3.45123e-08	1.9116e-06	0.719513	0.612744	2.33	55	3693, 3913, 1278, 3371, 3909, 1277, 3912, 1289, 780, 3339, 7057, 87, 3908, 1288, 3910, 1281, 5154, 375790, 2335, 1756, 284217, 50509, 5155, 1290, 9378, 1302, 7040, 1301, 9672, 3911, 59277, 1285, 1284, 3691, 3915
Collagen degradation	2.92945e-07	1.16148e-05	0.674963	0.597024	2.26403	53	80781, 4327, 1307, 1278, 1308, 1277, 1289, 1294, 1509, 1292, 4320, 1288, 1303, 1298, 102, 1281, 5045, 1293, 7373, 1296, 50509, 1290, 84570, 1302, 1301, 4313, 4323, 1285, 1284, 4314, 4312
Collagen formation	9.71404e-09	8.80446e-07	0.74774	0.55453	2.26095	82	80781, 1307, 1278, 5339, 1308, 3909, 1277, 1289, 5118, 5034, 9509, 649, 1294, 1292, 4017, 1288, 1303, 1298, 1281, 64175, 1293, 7373, 140766, 977, 283208, 667, 84695, 1296, 50509, 1290, 7092, 55214, 4016, 84570, 8974, 23127, 1302, 5351, 1301, 7837, 1285, 1284, 3691, 4314
Integrin cell surface interactions	5.29293e-08	2.51288e-06	0.719513	0.56401	2.25571	73	80781, 3693, 3679, 1307, 1278, 3371, 3675, 1277, 1289, 3678, 22801, 3339, 7057, 1294, 1292, 3683, 1288, 3385, 1298, 1281, 375790, 3694, 1293, 2335, 1296, 3689, 50509, 1290, 2200, 7450, 1311, 5175, 3672, 3695, 1285, 1284
Cell junction organization	1.50357e-08	1.24922e-06	0.733762	0.540604	2.22148	90	55679, 5829, 2316, 54751, 5339, 1308, 3909, 80332, 3611, 87, 1495, 1009, 10979, 5819, 1500, 60, 80149, 3609, 1003, 24146, 977, 667, 2318, 56978, 51129, 54549, 27327, 1499, 3861, 3852, 9839, 7408, 57690, 26508, 55742, 1364, 3728, 5010, 71, 3691, 4343
Molecules associated with elastic fibres	2.49475e-06	6.21817e-05	0.627257	0.649983	2.21322	33	8425, 30008, 3693, 2006, 4053, 7043, 4052, 11117, 4054, 2192, 4239, 3694, 652, 2335, 2201, 2199, 84034, 2200, 84467, 7040
Assembly of collagen fibrils and other multimeric structures	1.1003e-06	3.36921e-05	0.643552	0.570749	2.17685	56	80781, 1278, 5339, 1308, 3909, 1277, 1289, 5118, 649, 1294, 1292, 4017, 1288, 1303, 1298, 1281, 1293, 7373, 977, 667, 84695, 1296, 50509, 1290, 7092, 4016, 1302, 1301, 7837, 1285, 1284, 3691, 4314
Smooth Muscle Contraction	3.49012e-06	8.28488e-05	0.627257	0.614076	2.17569	39	5829, 25802, 3693, 59, 10174, 72, 4637, 8912, 4629, 8291, 4638, 10398, 8654, 7169, 8911, 800, 309, 7414, 7168, 2977, 808, 4636, 3672
Collagen chain trimerization	6.53712e-06	0.000144834	0.610527	0.616022	2.16431	38	80781, 1307, 1278, 1308, 1277, 1289, 1294, 1292, 1288, 1303, 1298, 1281, 1293, 7373, 1296, 50509, 1290, 84570, 1302, 1301, 1285, 1284
Regulation of Insulin-like Growth Factor (IGF) transport and uptake by Insulin-like Growth Factor Binding Proteins (IGFBPs)	3.02893e-07	1.16148e-05	0.674963	0.529037	2.14067	80	54587, 3913, 4052, 3371, 3912, 5034, 4924, 3569, 5589, 102, 3481, 8720, 652, 51246, 2335, 721, 3489, 54757, 3487, 720, 4221, 57104, 3956, 2200, 64856, 84141, 3479, 5768, 2621, 10272, 7076, 4313, 56975, 5069, 5265, 91851, 1462, 3915, 4312, 60676, 11167, 57719, 3485, 54972
MET activates PTK2 signaling	4.32504e-05	0.000784012	0.557332	0.642887	2.11385	28	3913, 1278, 3675, 3909, 1277, 3912, 1289, 3908, 3910, 1281, 2335, 6714, 284217, 50509, 1290, 1302, 1301, 3911, 3082, 3915, 3914
Muscle contraction	2.47718e-08	1.54359e-06	0.733762	0.483985	2.10592	131	5829, 25802, 3693, 59, 80228, 6910, 1066, 775, 10174, 3784, 72, 4637, 8912, 4629, 1760, 6334, 4882, 8291, 53826, 4638, 10398, 4311, 8654, 6332, 30818, 7169, 8911, 6786, 6263, 3776, 6330, 800, 10060, 309, 1756, 3708, 7414, 6261, 10008, 7168, 783, 10699, 489, 2977, 7431, 6329, 477, 4703, 808, 3753, 4636, 3672, 815, 7220, 486, 6328, 140465, 6546, 4881, 3751, 3757
Laminin interactions	6.02869e-05	0.000954064	0.557332	0.621755	2.06672	29	80781, 3679, 3913, 3675, 3909, 3912, 3339, 1294, 3908, 1288, 3910, 284217, 22795, 3672, 3911, 1285, 1284, 3691, 3915, 3914
XBP1(S) activates chaperone genes	2.0429e-05	0.000399367	0.57561	0.552163	2.05104	48	4000, 37, 100137049, 55738, 1639, 8681, 9114, 30827, 6464, 10525, 10897, 5526, 64061, 6818, 9570, 9820, 84447, 7709, 1663, 118, 10106, 2137, 10113
PI3K/AKT Signaling in Cancer	5.79691e-06	0.000131353	0.610527	0.493314	2.01853	86	3164, 2260, 7249, 3084, 1956, 2246, 208, 2064, 2066, 55615, 2255, 5159, 2099, 9542, 1026, 5154, 207, 5170, 2885, 5156, 3932, 6199, 6714, 374, 5295, 5155, 1839, 84335, 7039, 64223, 2323, 2252, 9365
APC/C:Cdc20 mediated degradation of mitotic proteins	9.62173e-06	0.000204104	0.593325	-0.449067	-2.04958	72	890, 5718, 4085, 10213, 5717, 5689, 7321, 5692, 7324, 5684, 891, 246184, 5682, 8881, 5695, 8697, 23198, 5700, 5694, 5716, 4751, 983, 5706, 5710, 7314, 5688, 5713, 5698, 991
Synthesis of DNA	3.81064e-07	1.35686e-05	0.674963	-0.417347	-2.06368	116	890, 5718, 10213, 9837, 5717, 2237, 5111, 9134, 5983, 5689, 7321, 5692, 5427, 7324, 5684, 4999, 246184, 5682, 51053, 23594, 81620, 6118, 9978, 8881, 990, 23595, 64785, 5695, 8697, 23198, 4172, 5700, 5694, 5558, 84515, 5716, 5706, 4175, 23649, 5710, 7314, 5688, 5713, 5698, 6119
Orc1 removal from chromatin	1.93603e-05	0.000386045	0.57561	-0.463063	-2.06803	67	890, 5718, 10213, 5717, 5689, 5692, 5684, 4999, 5682, 23594, 81620, 9978, 990, 23595, 5695, 23198, 4172, 5700, 5694, 84515, 5716, 5706, 4175, 5710, 7314, 5688, 5713, 5698
Deposition of new CENPA-containing nucleosomes at the centromere	0.000344369	0.00376073	0.498493	-0.564389	-2.06935	28	8467, 54069, 64105, 91687, 55355, 1058, 11339, 5931, 64946, 79682, 55166, 55839, 8607, 401541, 23421, 387103, 55320, 57082
Nucleosome assembly	0.000344369	0.00376073	0.498493	-0.564389	-2.06935	28	8467, 54069, 64105, 91687, 55355, 1058, 11339, 5931, 64946, 79682, 55166, 55839, 8607, 401541, 23421, 387103, 55320, 57082
DNA Replication Pre-Initiation	1.17988e-06	3.45983e-05	0.643552	-0.428872	-2.07547	99	5718, 10213, 5717, 5689, 7321, 5692, 5427, 7324, 5684, 8317, 4999, 246184, 5682, 51053, 23594, 81620, 6118, 8881, 990, 23595, 5695, 8697, 4172, 5700, 5694, 5558, 84515, 5716, 5706, 23633, 4175, 23649, 5710, 29935, 10926, 7314, 5688, 5713, 5698, 6119
Synthesis of active ubiquitin: roles of E1 and E2 enzymes	0.000171626	0.00228148	0.518848	-0.555434	-2.09278	30	54926, 7327, 7321, 7324, 29089, 55284, 55236, 90268, 7320, 7326, 7314, 3093, 7322
Switching of origins to a post-replicative state	3.12027e-06	7.58759e-05	0.627257	-0.443438	-2.09946	87	890, 5718, 10213, 5717, 9134, 5689, 7321, 5692, 7324, 5684, 4999, 246184, 5682, 51053, 23594, 81620, 9978, 8881, 990, 23595, 5695, 8697, 23198, 4172, 5700, 5694, 84515, 5716, 5706, 4175, 5710, 7314, 5688, 5713, 5698
Mitotic Spindle Checkpoint	1.4638e-07	6.34526e-06	0.690132	-0.433975	-2.1178	108	22919, 5525, 4085, 64105, 91687, 81930, 5529, 151246, 83540, 54821, 7321, 57551, 7324, 1058, 9793, 51143, 246184, 79003, 9735, 64946, 79682, 57405, 1783, 5501, 140735, 5903, 55143, 8881, 1063, 10726, 8655, 55166, 55839, 8697, 401541, 5515, 151648, 3619, 55746, 699, 10403, 23421, 79023, 9183, 1062, 5516, 991
G1/S-Specific Transcription	0.000138088	0.00191214	0.518848	-0.584793	-2.11869	27	5111, 26271, 132660, 7298, 81620, 1869, 990, 5933, 1719, 286826, 983, 5934, 6241, 5422, 7027, 3065, 91750, 1875
DNA Replication	4.23752e-08	2.1124e-06	0.719513	-0.429053	-2.14727	123	890, 5718, 10213, 9837, 5717, 2237, 5111, 9134, 5983, 5689, 7321, 5692, 5427, 7324, 5684, 8317, 4999, 246184, 5682, 51053, 23594, 81620, 6118, 9978, 8881, 990, 23595, 64785, 5695, 8697, 23198, 4172, 5700, 5694, 5558, 84515, 5716, 5706, 23633, 4175, 23649, 5710, 29935, 10926, 7314, 5688, 5713, 5698, 6119
Amplification of signal from unattached kinetochores via a MAD2 inhibitory signal	4.10665e-07	1.36478e-05	0.674963	-0.455473	-2.17911	92	22919, 5525, 4085, 64105, 91687, 81930, 5529, 151246, 83540, 54821, 57551, 1058, 9793, 51143, 79003, 9735, 64946, 79682, 57405, 1783, 5501, 140735, 5903, 55143, 1063, 10726, 8655, 55166, 55839, 401541, 5515, 151648, 3619, 55746, 699, 10403, 23421, 79023, 9183, 1062, 5516, 991, 348995, 57082, 11130, 55920, 55055, 2491, 79172, 81929, 220134, 9184, 378708, 332, 54908, 3796, 57122, 147841
Amplification of signal from the kinetochores	4.10665e-07	1.36478e-05	0.674963	-0.455473	-2.17911	92	22919, 5525, 4085, 64105, 91687, 81930, 5529, 151246, 83540, 54821, 57551, 1058, 9793, 51143, 79003, 9735, 64946, 79682, 57405, 1783, 5501, 140735, 5903, 55143, 1063, 10726, 8655, 55166, 55839, 401541, 5515, 151648, 3619, 55746, 699, 10403, 23421, 79023, 9183, 1062, 5516, 991, 348995, 57082, 11130, 55920, 55055, 2491, 79172, 81929, 220134, 9184, 378708, 332, 54908, 3796, 57122, 147841
Mitochondrial translation	2.39374e-07	9.94398e-06	0.674963	-0.46063	-2.20378	92	55173, 54534, 64983, 26589, 57129, 85476, 78988, 64928, 63931, 51023, 54460, 10884, 51318, 54948, 51081, 63875, 29074, 56945, 11222, 64965, 28977, 118487, 51649, 28973, 64960, 219927, 60488, 54148, 64969, 65080, 7818, 65003, 64949, 29088, 55168, 9801, 64968, 64976, 51263, 116541
Resolution of Sister Chromatid Cohesion	2.05452e-08	1.36557e-06	0.733762	-0.447518	-2.21415	114	22919, 5525, 4085, 64105, 91687, 81930, 5529, 9126, 151246, 83540, 5885, 54821, 57551, 23244, 1058, 9793, 51143, 891, 79003, 9735, 64946, 79682, 57405, 1783, 5501, 140735, 5903, 55143, 8243, 1063, 10726, 8655, 55166, 55839, 23063, 983, 401541, 5515, 151648, 3619, 55746, 699, 10403, 23047, 23421, 79023, 9183, 1062, 5516, 991
Separation of Sister Chromatids	6.29404e-11	1.25503e-08	0.839089	-0.420719	-2.23008	176	22919, 5525, 5718, 4085, 10213, 64105, 91687, 5717, 81930, 5529, 9126, 151246, 5689, 83540, 5885, 54821, 7321, 5692, 57551, 7324, 5684, 23244, 1058, 9793, 51143, 246184, 5682, 79003, 9735, 64946, 79682, 57405, 1783, 5501, 140735, 5903, 55143, 8243, 8881, 1063, 10726, 8655, 55166, 5695, 55839, 8697, 23198, 5700, 23063, 5694, 5716, 5706, 401541, 5515, 151648, 3619, 55746, 699, 10403, 23047, 5710, 7…
Cell Cycle Checkpoints	1.65455e-12	5.49862e-10	0.91012	-0.398561	-2.23553	251	890, 80010, 22919, 5525, 5718, 7533, 4085, 10213, 64105, 91687, 5717, 9134, 81930, 144715, 5529, 5983, 151246, 5689, 83540, 54821, 7321, 5692, 57551, 7324, 7532, 5684, 7531, 8317, 165918, 1058, 79184, 9793, 51143, 891, 4999, 246184, 5682, 79003, 9735, 64946, 23594, 79682, 57405, 10971, 1783, 5501, 6118, 140735, 5903, 55143, 8881, 990, 1063, 10726, 23595, 7336, 8655, 55166, 5695, 55839, 8697, 2319…
Mitochondrial translation initiation	1.20939e-07	5.48074e-06	0.690132	-0.474494	-2.24812	86	55173, 54534, 64983, 26589, 57129, 78988, 64928, 63931, 51023, 54460, 10884, 51318, 54948, 51081, 63875, 29074, 56945, 11222, 64965, 28977, 118487, 51649, 28973, 64960, 219927, 60488, 54148, 64969, 65080, 7818, 65003, 64949, 29088, 55168, 9801, 64968, 64976, 51263, 116541
Mitochondrial translation termination	2.64955e-08	1.55388e-06	0.733762	-0.489177	-2.31769	86	55173, 54534, 64983, 26589, 57129, 78988, 64928, 63931, 51023, 54460, 10884, 51318, 54948, 51081, 63875, 29074, 56945, 11222, 64965, 28977, 118487, 51649, 28973, 64960, 219927, 60488, 54148, 64969, 65080, 7818, 65003, 64949, 29088, 55168, 9801, 64968, 64976, 51263, 116541
Mitochondrial translation elongation	2.45158e-09	2.44423e-07	0.774939	-0.513877	-2.43472	86	55173, 54534, 64983, 26589, 57129, 85476, 78988, 64928, 63931, 51023, 54460, 10884, 51318, 54948, 51081, 63875, 29074, 56945, 11222, 64965, 28977, 118487, 51649, 28973, 64960, 219927, 60488, 54148, 64969, 65080, 7818, 65003, 64949, 29088, 55168, 9801, 64968, 64976, 51263, 116541
