# Supplementary material for: Role of immunosuppressive JNK pathway in the tumor microenvironment among TNBC subtypes in IBCSG trial 22-00
Source: iScience. 2025 Jun 20;28(8):112964. doi: 10.1016/j.isci.2025.112964 (PMC12355117; doi:10.1016/j.isci.2025.112964)
Supplement: Data S2. IBCSG 22-00 clinical trial information [file mmc3.zip]

Archive with 8 entries (8 files):
- CONSORT_Checklist_IBCSG.doc
- __MACOSX/._CONSORT_Checklist_IBCSG.doc
- Consort_diagram.docx
- __MACOSX/._Consort_diagram.docx
- Statisticalplan_TNBCcohort_IBCSG.docx
- __MACOSX/._Statisticalplan_TNBCcohort_IBCSG.docx
- IBCSG 22-00_Amend5.pdf
- __MACOSX/._IBCSG 22-00_Amend5.pdf
